# Supplementary material for: A goldilocks computational protocol for inhibitor discovery targeting DNA damage responses including replication-repair functions
Source: Front Mol Biosci. 2024 Nov 28;11:1442267. doi: 10.3389/fmolb.2024.1442267 (PMC11635304; doi:10.3389/fmolb.2024.1442267)
Supplement: Supplementary file 1 [file Supplementaryfile1.zip]

Archive with 1 entries (1 files):
- Supplementary_Info.pdf
